# Supplementary material for: HIV-2 Neutralization Sensitivity in Relation to Co-Receptor Entry Pathways and Env Motifs
Source: Int J Mol Sci. 2022 Apr 26;23(9):4766. doi: 10.3390/ijms23094766 (PMC9101540; doi:10.3390/ijms23094766)
Supplement: Supplementary file 1 [file ijms-23-04766-s001.zip]

Archive with 1 entries (1 files):
- ijms-1670395-supplementary.pdf
